# Supplementary material for: Identification of Novel and Recurrent Variants in BTD, GBE1, AGL and ASL Genes in Families with Metabolic Disorders in Saudi Arabia
Source: J Clin Med. 2024 Feb 20;13(5):1193. doi: 10.3390/jcm13051193 (PMC10932034; doi:10.3390/jcm13051193)
Supplement: Supplementary file 1 [file jcm-13-01193-s001.zip]

Archive with 1 entries (1 files):
- jcm-2689618-supplementary.pdf
